# Supplementary material for: Elevation of Il6 is associated with disturbed let-7 biogenesis in a genetic model of depression
Source: Transl Psychiatry. 2016 Aug 16;6(8):e869–. doi: 10.1038/tp.2016.136 (PMC5022082; doi:10.1038/tp.2016.136)
Supplement: Supplementary Table S1 [file tp2016136x1.xls]

## Sheet: Sheet1
Supplementary Table S1.
Gene name	Accession number or miRNA sequence (5'->3')	Exiqon assay or Primer direction	Assay ID or Primer sequence (5'->3')
Gapdh (reference gene)	NM_017008.4	Forward primer	TCGGTGTGAACGGATTTGGCCG
		Reverse primer	CCGTTGAACTTGCCGTGGGT
Ppia (reference gene)	NM_017101.1	Forward primer	GGCTGATGGCGAGCCCTTGG
		Reverse primer	CGTGTGAAGTCACCACCCTGGC
Il6	NM_012589.2	Forward primer	CACTTCACAAGTCGGAGGCT
		Reverse primer	TGCCATTGCACAACTCTTTTCT
Drosha	NM_001107655.2	Forward primer	GTAGCAAGGCTTTGGTCCCT
		Reverse primer	CTTGGTTTCGTCCCAGGGTT
Dicer	XM_008764904.1	Forward primer	CCCGAGAATTGCCTGATGGT
		Reverse primer	TCGGTGGACCAACAATGGAG
Hnrnpa1	NM_017248.1	Forward primer	CTAATTACAGCCAGGAAACAAAGC
		Reverse primer	CAGTCCTGGAGTTTTTGCCCA
Chrna7	NM_012832.3	Forward primer	TATAACAGTGGGTGTCAGTTGC
		Reverse primer	TGCCCAGATGCATTCACCAA
pri-let-7b*	NR_031802.1	Forward primer	TCCTCCAGAATGTGGACACC
		Reverse primer	TCCATGTGGACGTGTCCCT
pri-let-7c-1	NC_005110.4	Forward primer	TGAGTTTGAAGAAACACTGGAAGC
		Reverse primer	AGATGAAGAATTCCTCGATGGC
pri-let-7f-1	NC_005116.4	Forward primer	ACCTTTCTTGAAAGAGACTGATGT
		Reverse primer	TCCTCTAGATAAAACAATGCAGCAA
pri-let-7i	AC_000075.1	Forward primer	GCCGGCTCCCACACCAT
		Reverse primer	CGCGGCGCTGAGCATC
pri-mir-98*	NC_005120.4	Forward primer	GCCTGCTATCCTTACTAGAGACA
		Reverse primer	GGAGTCAACATTGCCAAGACT
Rnu5g (reference gene)	NR_002852.3	Exiqon LNATM primer	203908
rno-let-7a-5p	UGAGGUAGUAGGUUGUAUAGUU	Exiqon LNATM primer	205727
rno-let-7b-5p	UGAGGUAGUAGGUUGUGUGGUU	Exiqon LNATM primer	204750
rno-let-7c-5p	UGAGGUAGUAGGUUGUAUGGUU	Exiqon LNATM primer	204767
rno-let-7d-5p	AGAGGUAGUAGGUUGCAUAGUU	Exiqon LNATM primer	204124
rno-let-7e-5p	UGAGGUAGGAGGUUGUAUAGUU	Exiqon LNATM primer	205711
rno-let-7f-5p	UGAGGUAGUAGAUUGUAUAGUU	Exiqon LNATM primer	204359
rno-let-7i-5p	UGAGGUAGUAGUUUGUGCUGUU	Exiqon LNATM primer	204394
rno-miR-98-5p	UGAGGUAGUAAGUUGUAUUGUU	Exiqon LNATM primer	204640
let-7i ChIP primer		Forward primer	CACTAGACTCGCCCAACACA
		Reverse primer	CTGGGCGTGAGCAGTAAAGA
*pri-let-7b and pri-let-7c-2 derive from the same cluster; pri-let-7f-2 and pri-mir-98 derive from the same cluster.
In RIP analysis, pri-let-7b and pri-let-7f-1 were undetected from LIN28B immunoprecipitation for most of the samples (Ct > 35), thus they were not included in the statistical analyses
The accession number of the pri-let-7 and pri-mir-98 are given as precursor accession number because the primers are designed based on the extension of both upstream and downstream of precursor sequence
